# Supplementary material for: The Native Arbuscular Mycorrhizal Fungi and Vermicompost-Based Organic Amendments Enhance Soil Fertility, Growth Performance, and the Drought Stress Tolerance of Quinoa
Source: Plants (Basel). 2022 Jan 31;11(3):393. doi: 10.3390/plants11030393 (PMC8838481; doi:10.3390/plants11030393)
Supplement: Supplementary file 1 [file plants-11-00393-s001.zip]

Archive with 1 entries (1 files):
- plants-1568489-supplementary.pdf
